# Supplementary material for: Characterization of vaccine antigens of meningococcal serogroup W isolates from Ghana and Burkina Faso from 2003 to 2009
Source: F1000Res. 2014 Nov 3;3:264. [Version 1] doi: 10.12688/f1000research.3881.1 (PMC4392821; doi:10.12688/f1000research.3881.1)
Supplement: Dataset 1. Data of fHbp and NadA expression in serogroup W isolates from Ghana and Burkina Faso — http://dx.doi.org/10.5256/f1000research.3881.d36326 Quantifications of the amount of fHbp in whole cell extracts from the serogroup W strains are shown in the file ‘Quantifications of fHbp.csv’. The analysis of NadA and fHbp expression in whole cell extracts is shown in the figure provided ‘NadA and fHBP expression.tif'. Details can be found in the text file provided. [file f1000research-3-4157-s0000.tgz]

Archive with 1 entries (1 files):
- cd4da636-c514-4baa-bd58-c5104b7ae1a6_Data_of_fHbp_and_NadA_expression_in_serogroup_W_isolates_from_Ghana_and_Burkina_Faso.zip
